# Supplementary material for: In Silico Approaches for the Identification of Aptamer Binding Interactions to Leptospira spp. Cell Surface Proteins
Source: Trop Med Infect Dis. 2023 Feb 18;8(2):125. doi: 10.3390/tropicalmed8020125 (PMC9963831; doi:10.3390/tropicalmed8020125)
Supplement: Supplementary file 1 [file tropicalmed-08-00125-s001.zip]

Archive with 1 entries (1 files):
- tropicalmed-2163468-supplementary.pdf
